# Supplementary material for: First Screening of Entomopathogenic Nematodes and Fungus as Biocontrol Agents against an Emerging Pest of Sugarcane, Cacosceles newmannii (Coleoptera: Cerambycidae)
Source: Insects. 2019 Apr 25;10(4):117. doi: 10.3390/insects10040117 (PMC6523324; doi:10.3390/insects10040117)
Supplement: Supplementary file 1 [file insects-10-00117-s001.zip]

Archive with 1 entries (1 files):
- insects-474342-supplementary.mp4
